# Supplementary material for: Exploration of Binding Affinities of a 3β,6β-Diacetoxy-5α-cholestan-5-ol with Human Serum Albumin: Insights from Synthesis, Characterization, Crystal Structure, Antioxidant and Molecular Docking
Source: Molecules. 2023 Aug 8;28(16):5942. doi: 10.3390/molecules28165942 (PMC10459092; doi:10.3390/molecules28165942)
Supplement: Supplementary file 1 [file molecules-28-05942-s001.zip]

Archive with 1 entries (1 files):
- molecules-2513385-supplementary.pdf
